# Supplementary material for: MiR-659-3p inhibits osteosarcoma progression and metastasis by inhibiting cell proliferation and invasion via targeting SRPK1
Source: BMC Cancer. 2022 Aug 29;22:934. doi: 10.1186/s12885-022-10029-0 (PMC9425973; doi:10.1186/s12885-022-10029-0)
Supplement: Supplementary file 4 — Additional file 4: Supplemental file 2. [file 12885_2022_10029_MOESM4_ESM.xlsx]

## Sheet: Sheet1
Gene	logFC	AveExpr	t	P.Value	adj.P.Val	B
hsa-miR-144*	-6.41899	1.18206	-28.0958	1.89075e-18	1.51071e-15	32.051
hsa-miR-638	-3.65775	7.49618	-18.6	9.59053e-15	2.64476e-12	23.9092
hsa-miR-1225-5p	-4.80597	6.99405	-18.5681	9.93024e-15	2.64476e-12	23.875
hsa-miR-451	-13.5996	3.05666	-15.5119	3.67604e-13	7.3429e-11	20.2966
hcmv-miR-UL70-3p	-4.84112	3.90167	-14.8154	9.109e-13	1.45562e-10	19.3895
hsa-miR-486-5p	-5.36043	4.28574	-14.3632	1.67376e-12	2.22888e-10	18.7797
hsa-miR-223	-7.67516	4.50622	-13.6651	4.41878e-12	4.67244e-10	17.8046
hsa-miR-188-5p	-3.93621	4.66612	-13.6249	4.67829e-12	4.67244e-10	17.7471
hsv1-miR-LAT	-4.53904	5.27102	-13.5274	5.37682e-12	4.77342e-10	17.6071
hsa-miR-648	-2.47618	0.554659	-12.9984	1.15982e-11	9.26696e-10	16.8327
hsa-miR-134	-4.36746	4.50541	-12.8654	1.41257e-11	1.02604e-09	16.6339
hsa-miR-671-5p	-4.82316	2.4498	-12.7765	1.61288e-11	1.07391e-09	16.5001
hsa-miR-422a	-3.05905	0.828537	-11.9624	5.6257e-11	3.45764e-09	15.2378
hsa-miR-144	-8.0673	1.46873	-11.7945	7.33666e-11	3.72984e-09	14.9691
hsa-miR-572	-3.01833	4.30022	-11.7833	7.46902e-11	3.72984e-09	14.951
hsa-miR-1224-5p	-3.0649	3.98792	-11.6495	9.2494e-11	4.34722e-09	14.7345
hsa-miR-557	-3.95801	2.62554	-11.5514	1.08331e-10	4.80868e-09	14.5745
hsa-miR-526b	-2.09195	0.455612	-11.5163	1.14658e-10	4.82169e-09	14.517
hsa-miR-200b*	-2.49731	0.563756	-11.2116	1.88672e-10	7.53744e-09	14.0123
kshv-miR-K12-3	-3.30518	6.37539	-11.0354	2.52794e-10	9.6182e-09	13.7157
hsa-miR-150	-6.45667	2.41427	-10.8479	3.46337e-10	1.25783e-08	13.3963
hsa-miR-135a*	-2.90905	3.92708	-10.753	4.06789e-10	1.41315e-08	13.2331
hsa-miR-623	-3.06903	2.3299	-10.4952	6.32911e-10	2.02278e-08	12.7844
hcmv-miR-US4	-3.82802	2.17605	-10.3419	8.2617e-10	2.53888e-08	12.5138
hsa-miR-489	-3.12315	1.10004	-9.96792	1.60089e-09	4.56826e-08	11.8418
hsa-miR-801	-3.07048	5.17844	-9.9212	1.74081e-09	4.79624e-08	11.7566
hsa-miR-126*	-4.84565	1.29595	-9.67979	2.69521e-09	7.17825e-08	11.3123
hsv1-miR-H1	-4.58282	1.64879	-9.63007	2.95174e-09	7.45919e-08	11.2199
hsa-miR-142-5p	-5.63882	1.33447	-9.62351	2.98741e-09	7.45919e-08	11.2077
hsa-miR-206	-6.31546	1.38856	-9.17113	6.93024e-09	1.62861e-07	10.3519
hsa-miR-198	-3.53094	1.02027	-9.11395	7.72205e-09	1.73807e-07	10.2419
hsa-miR-617	-2.89404	0.932923	-8.87429	1.22075e-08	2.63617e-07	9.77595
hsa-miR-371-5p	-1.9039	5.18653	-8.71441	1.66376e-08	3.49828e-07	9.46095
hsa-miR-663	-2.47021	4.98268	-8.55205	2.28623e-08	4.68385e-07	9.13757
hsa-miR-564	-2.73138	3.82259	-8.43347	2.88985e-08	5.77247e-07	8.89918
hsa-miR-518c*	-3.15339	1.4185	-8.40768	3.04164e-08	5.92749e-07	8.84709
hsa-miR-940	-2.00928	6.21978	-7.77316	1.10228e-07	2.00165e-06	7.5372
hsa-miR-601	-4.38057	2.97855	-7.73398	1.19561e-07	2.1163e-06	7.45453
hsa-miR-139-3p	-2.4406	2.75754	-7.72489	1.21839e-07	2.1163e-06	7.43534
hsa-miR-150*	-2.44643	4.81643	-7.57919	1.65157e-07	2.69308e-06	7.12598
hsa-miR-126	-6.03229	5.89388	-7.4294	2.26467e-07	3.54799e-06	6.80499
hsa-miR-768-3p	-1.67645	8.2553	-7.22288	3.51706e-07	5.28424e-06	6.35756
hsa-miR-367	-1.32526	0.296197	-7.20331	3.66797e-07	5.28424e-06	6.31486
hsa-miR-125a-3p	-2.23586	5.86799	-7.15049	4.10934e-07	5.76028e-06	6.19941
hsa-miR-149*	-2.55781	1.35151	-7.11558	4.43082e-07	6.10384e-06	6.12287
hsa-miR-498	-2.41334	2.65598	-7.08865	4.69633e-07	6.35994e-06	6.06375
hsa-miR-483-5p	-2.20739	5.97308	-6.99256	5.78491e-07	7.45506e-06	5.85198
hsa-miR-622	-3.07079	1.90169	-6.92497	6.70334e-07	8.50154e-06	5.70233
hsa-miR-874	-1.33723	5.49343	-6.78702	9.07238e-07	1.12597e-05	5.39507
hsa-miR-936	-2.78958	1.12227	-6.78266	9.15996e-07	1.12597e-05	5.38531
hsa-miR-491-3p	-3.09729	1.23385	-6.75608	9.71285e-07	1.15829e-05	5.32582
hsa-miR-195	-4.58637	6.24136	-6.50902	1.68194e-06	1.94764e-05	4.76874
hiv1-miR-H1	-2.06771	3.37623	-6.21078	3.29688e-06	3.51228e-05	4.08664
hsa-miR-133b	-6.3401	4.29914	-6.17717	3.55912e-06	3.69316e-05	4.00913
hsa-miR-1	-8.93336	2.93272	-6.05948	4.65773e-06	4.7108e-05	3.73679
hsa-miR-768-5p	-2.84087	4.31326	-6.04867	4.77463e-06	4.76866e-05	3.71171
kshv-miR-K12-7	-2.0456	0.421568	-6.01422	5.16769e-06	5.09751e-05	3.63166
hsa-miR-99b*	-2.6313	2.47246	-5.89408	6.81623e-06	6.56165e-05	3.35162
hsa-miR-877	-2.70476	1.83852	-5.53379	1.57841e-05	0.000138587	2.50364
hsa-miR-142-3p	-7.56194	3.59731	-5.47734	1.80247e-05	0.000154857	2.36978
hsa-miR-887	-1.74506	3.78637	-5.46767	1.84396e-05	0.000155086	2.34684
ebv-miR-BART7	-2.46804	1.67525	-5.44861	1.92867e-05	0.000160521	2.30157
hsa-miR-499-5p	-2.8068	0.553858	-5.26456	2.98067e-05	0.000233486	1.86316
hsa-miR-139-5p	-3.37871	1.781	-5.15176	3.8975e-05	0.000288343	1.59342
hsa-miR-765	-2.45107	3.7341	-5.01665	5.38082e-05	0.000390843	1.26946
hsa-miR-934	-2.38766	0.988993	-5.01172	5.44472e-05	0.000391922	1.25761
hsa-miR-575	-1.51962	6.83036	-5.00464	5.53765e-05	0.000392997	1.24063
hsa-miR-939	-1.16974	7.07886	-4.93757	6.50251e-05	0.000455746	1.07948
hsa-miR-610	-2.89844	1.91388	-4.89406	7.21773e-05	0.000497152	0.974848
hsa-miR-29c*	-2.62609	1.84378	-4.79946	9.05919e-05	0.000603191	0.74719
hsa-miR-520b	-1.48029	0.4086	-4.71839	0.000110108	0.000720669	0.551953
hsa-miR-1226*	-1.19987	5.3048	-4.62915	0.000136533	0.000872721	0.336925
hsa-miR-187*	-2.34616	2.07746	-4.55687	0.000162555	0.00102414	0.162739
hsa-miR-541	-1.38767	0.486161	-4.42889	0.000221455	0.0013611	-0.145533
hsa-miR-1228*	-2.17299	0.94465	-4.41919	0.000226713	0.0013723	-0.168901
hsa-miR-26b	-1.26302	8.7201	-4.28204	0.000315885	0.00184228	-0.498837
hsa-miR-202	-1.43832	4.86397	-4.26404	0.00032994	0.0019103	-0.542079
hsa-miR-609	-1.85293	0.387966	-4.2103	0.000375742	0.00215984	-0.671124
hsa-miR-133a	-3.19452	3.54402	-4.19935	0.000385828	0.00218636	-0.697405
hsa-miR-223*	-2.31056	0.467554	-4.18226	0.000402114	0.00224677	-0.738412
hsa-miR-184	-1.99866	1.38101	-4.14116	0.000444126	0.00246428	-0.836921
hsa-miR-605	-1.89102	1.99836	-4.13357	0.000452353	0.00249262	-0.855108
hsa-miR-513c	-2.18999	2.80251	-4.10399	0.00048589	0.00264099	-0.925946
hsa-miR-497	-4.44033	4.33347	-4.0612	0.000538832	0.00288944	-1.02831
hsa-miR-146b-5p	-3.70791	2.57342	-3.99127	0.000637984	0.00335361	-1.19529
hsa-miR-383	-1.27587	0.37902	-3.86091	0.000873668	0.00442071	-1.50539
hsa-miR-300	-1.51458	0.437061	-3.68742	0.00132566	0.00638073	-1.91517
hsa-miR-571	-1.87327	0.499447	-3.67723	0.00135842	0.00649927	-1.9391
hsa-miR-494	-1.32772	8.94162	-3.67157	0.00137697	0.00654881	-1.9524
hsa-miR-338-3p	-3.23465	1.46179	-3.65424	0.00143534	0.00678601	-1.99308
hsa-miR-630	-2.49685	5.81767	-3.61403	0.00158032	0.00738406	-2.08729
hsa-miR-1228	-1.00144	5.35318	-3.59127	0.00166868	0.00770681	-2.14051
hsa-miR-513b	-1.7857	3.67742	-3.57731	0.00172525	0.00792226	-2.1731
hsa-miR-32*	-2.83569	1.78487	-3.49815	0.00208355	0.00935259	-2.35734
hsa-miR-140-3p	-2.14872	7.99845	-3.45452	0.00231125	0.0101466	-2.4584
ebv-miR-BART19-3p	-2.3822	1.49246	-3.35931	0.00289595	0.0125074	-2.67765
hsa-miR-760	-1.80163	2.50429	-3.29202	0.00339394	0.0144243	-2.83148
hsa-miR-490-5p	-1.67924	0.765947	-3.24498	0.00379066	0.015921	-2.93843
hsa-miR-363	-3.83872	2.96707	-3.22338	0.00398761	0.0165943	-2.98737
hsa-miR-877*	-1.008	4.33924	-3.2171	0.00404668	0.0167528	-3.00157
hsa-miR-604	-1.32977	0.416889	-3.19722	0.00423937	0.0173705	-3.04646
ebv-miR-BART16	-1.84176	1.56431	-3.12826	0.00497927	0.0200931	-3.20144
hsa-miR-335*	-2.9052	1.79165	-3.11644	0.00511811	0.0205496	-3.22789
hsa-miR-665	-1.02112	3.55353	-3.09911	0.00532832	0.0212866	-3.26658
hsa-miR-493	-1.33148	0.600255	-3.08725	0.00547698	0.0217717	-3.29301
hsa-miR-548d-5p	-2.07766	0.867081	-3.04903	0.00598392	0.023437	-3.37795
hsa-miR-659-3p	-1.91766	2.65267	-3.02626	0.00630698	0.0243443	-3.42833
hsa-miR-595	-1.15116	2.63528	-3.01193	0.00651889	0.0250413	-3.45997
hsa-miR-10b*	-1.86218	1.24004	-2.87918	0.00883568	0.0325332	-3.75008
hsa-miR-95	-2.58842	1.48199	-2.83195	0.00983593	0.0357223	-3.85192
hsa-miR-567	-1.22846	0.506953	-2.81158	0.0102998	0.0369037	-3.8956
hsa-miR-1224-3p	-1.60097	0.718942	-2.78937	0.0108294	0.0382861	-3.94307
kshv-miR-K12-10a	-1.58257	3.10013	-2.70754	0.0130123	0.0446217	-4.11641
hsa-miR-370	-1.16381	3.81122	-2.64794	0.0148578	0.0494642	-4.24108
hsa-miR-335	-2.85046	1.6662	-2.63563	0.0152686	0.0503171	-4.26665
hsa-miR-378	-1.95115	5.91495	-2.50341	0.0204074	0.0634455	-4.53739
hsa-miR-199b-5p	-4.18452	4.12944	-2.49461	0.0208016	0.0644205	-4.55516
hsa-miR-193b*	-1.64385	2.2791	-2.44154	0.023331	0.0704905	-4.66147
hsa-miR-145	-3.51222	7.14804	-2.4192	0.0244794	0.072441	-4.70586
kshv-miR-K12-12	-1.47214	1.00579	-2.25432	0.0347094	0.0956305	-5.02592
hsa-miR-143	-3.26185	5.06588	-2.19647	0.0391407	0.104944	-5.13494
hsa-miR-520d-5p	-1.17304	1.34259	-2.17691	0.0407516	0.108174	-5.1714
hsa-miR-200a*	-1.04606	1.70785	-2.03675	0.0541632	0.138263	-5.42642
hsa-miR-708	-1.58746	1.42019	-1.97544	0.0611815	0.151344	-5.53438
hsa-miR-512-3p	-1.17418	1.37931	-1.83652	0.0801341	0.186125	-5.7704
hsa-miR-140-5p	-1.34794	8.06991	-1.82023	0.0826612	0.191439	-5.79726
hsa-miR-548c-5p	-1.44845	1.45061	-1.75877	0.0928294	0.211313	-5.89702
hsa-miR-99a	-1.15555	7.36552	-1.54482	0.136969	0.284996	-6.22377
hsa-miR-382	-1.45849	1.34147	-1.52656	0.141435	0.292991	-6.25011
hsa-miR-584	-1.30838	2.68909	-1.49992	0.148163	0.301641	-6.28807
hsa-miR-146a	-2.73726	3.83332	-1.46305	0.157908	0.317006	-6.33975
hsa-miR-204	-1.58691	3.21625	-1.42438	0.168678	0.32712	-6.3928
hsa-miR-432	-1.54719	1.98817	-1.41234	0.172149	0.33224	-6.40907
hsa-miR-381	-1.64362	1.82488	-1.17766	0.251792	0.44411	-6.7028
hsa-miR-145*	-1.07273	2.33844	-0.95968	0.347875	0.575471	-6.93329
hsa-miR-376c	-1.66831	2.37128	-0.896088	0.38012	0.607432	-6.99243
hsa-miR-376a	-1.25718	2.13646	-0.711521	0.484404	0.714839	-7.14253
hsa-miR-155	-1.33911	4.87842	-0.579833	0.568049	0.779847	-7.22948
hsa-miR-136	-1.02406	2.49128	-0.547892	0.589404	0.802022	-7.24799
